# Supplementary material for: 2,2′-Dihydroxybiphenyl-3,3′-di­carb­aldehyde dioxime
Source: Acta Crystallogr Sect E Struct Rep Online. 2009 Jul 29;65(Pt 8):o2018–9. doi: 10.1107/S1600536809029298 (PMC2977097; doi:10.1107/S1600536809029298)
Supplement: Supplementary file 2 [file e-65-o2018-Isup2.hkl]

# 
# h,k,l, Fc-squared, Fo-squared, sigma(Fo-squared) and status flag 
# 
data_I
_shelx_title ' et1dd in C2/c /SIR2K4, pale yellow block)' 
_shelx_refln_list_code          4 
_shelx_F_calc_maximum      186.98 
_exptl_crystal_F_000       568.00 
_reflns_d_resolution_high  0.7691 
 
loop_ 
 _symmetry_equiv_pos_as_xyz 
 'x, y, z' 
 '-x, y, -z+1/2' 
 'x+1/2, y+1/2, z' 
 '-x+1/2, y+1/2, -z+1/2' 
 '-x, -y, -z' 
 'x, -y, z-1/2' 
 '-x+1/2, -y+1/2, -z' 
 'x+1/2, -y+1/2, z-1/2' 
 
_cell_length_a    24.2780 
_cell_length_b     3.9279 
_cell_length_c    16.6466 
_cell_angle_alpha  90.000 
_cell_angle_beta  129.652 
_cell_angle_gamma  90.000 
 
_shelx_F_squared_multiplier     1.000 
 
loop_ 
 _refln_index_h 
 _refln_index_k 
 _refln_index_l 
 _refln_F_squared_calc 
 _refln_F_squared_meas 
 _refln_F_squared_sigma 
 _refln_observed_status 
   4   0   0    16395.34    14815.19    373.10 o 
   6   0   0     8005.85     7510.49    197.13 o 
   8   0   0     1900.32     1800.55     46.78 o 
  10   0   0      131.45      174.27     15.79 o 
  12   0   0      174.57      149.42     23.02 o 
  14   0   0       91.52       91.81     18.13 o 
  16   0   0        8.14        0.63     16.07 o 
  18   0   0       84.75      102.83     22.79 o 
  20   0   0      393.80      506.61     83.02 o 
  22   0   0      291.15      604.02    295.73 o 
  24   0   0        0.06     -114.39    114.39 o 
   1   1   0        4.39       -7.05      7.05 o 
   3   1   0        3.97       -7.78      7.78 o 
   5   1   0      880.18      817.85     20.22 o 
   7   1   0     4789.16     4976.19     91.10 o 
   9   1   0     3499.70     3649.72     70.74 o 
  11   1   0      237.96      235.76     13.57 o 
  13   1   0      278.67      246.91     13.95 o 
  15   1   0      743.42      765.57     34.73 o 
  17   1   0        1.53       -3.21     13.91 o 
  19   1   0      211.15      231.85     30.88 o 
  21   1   0       26.00       25.78     25.01 o 
  23   1   0      241.06      274.44     99.69 o 
   0   2   0      872.01      791.82     27.62 o 
   2   2   0      350.32      350.94     16.71 o 
   4   2   0     1118.02     1097.89     21.93 o 
   6   2   0       82.73       68.96     10.35 o 
   8   2   0      114.71      112.56     13.16 o 
  10   2   0      205.20      205.70     20.34 o 
  12   2   0      137.17      126.92     14.24 o 
  14   2   0     1219.20     1285.37     65.07 o 
  16   2   0      888.15      970.25     76.30 o 
  18   2   0        1.65      -11.51     23.18 o 
  20   2   0        0.31       -4.66     23.25 o 
  22   2   0        5.67      -25.73     44.64 o 
   1   3   0      163.77      192.96     27.79 o 
   3   3   0        0.16        2.40      7.91 o 
   5   3   0      746.49      704.84     30.27 o 
   7   3   0      770.84      809.13     34.01 o 
   9   3   0        6.61       18.76     15.30 o 
  11   3   0      200.30      227.89     24.92 o 
  13   3   0      807.59      876.77    118.29 o 
  15   3   0        7.61       26.94     35.74 o 
  17   3   0      118.42       63.29     38.66 o 
  19   3   0       42.55       31.26     33.35 o 
   0   4   0       24.29       -3.07     22.05 o 
   2   4   0        7.61       31.07     17.92 o 
   4   4   0       79.60       79.09     14.78 o 
   6   4   0      380.18      496.44     53.20 o 
   8   4   0        0.02       -2.59     47.39 o 
  10   4   0       43.11       72.10     31.48 o 
  12   4   0       14.90       60.99     39.43 o 
  14   4   0       44.92       59.59     40.10 o 
   1   5   0        0.07        3.96     54.22 o 
   3   5   0       28.75       18.90     57.19 o 
 -23   1   1       21.20       26.83     36.52 o 
 -21   1   1       36.44        4.27     25.57 o 
 -19   1   1        1.34       -8.50     15.46 o 
 -17   1   1      544.88      528.82     29.80 o 
 -15   1   1      108.78       76.23     10.90 o 
 -13   1   1      237.90      215.63     16.34 o 
 -11   1   1      266.62      300.73     12.87 o 
  -9   1   1       13.86       46.15      8.90 o 
  -7   1   1      392.42      453.93     17.92 o 
  -5   1   1       12.09       -6.53      6.53 o 
  -3   1   1       25.19       -7.14     12.43 o 
  -1   1   1    13548.31    12351.61    191.93 o 
   1   1   1     9480.91     8797.42    137.46 o 
   3   1   1      280.29      268.19     10.35 o 
   5   1   1     2574.91     2566.43     50.83 o 
   7   1   1      862.36      896.11     34.23 o 
   9   1   1      190.42      196.35     10.66 o 
  11   1   1      124.56      123.22      9.94 o 
  13   1   1      118.22       94.17     14.30 o 
  15   1   1      497.97      489.51     28.56 o 
  17   1   1       89.85      110.61     27.06 o 
  19   1   1      130.76      146.29     31.25 o 
  21   1   1      284.79      331.69    113.88 o 
 -22   2   1      178.06      181.44     56.78 o 
 -20   2   1       79.13       70.37     27.06 o 
 -18   2   1        0.03       53.95     37.52 o 
 -16   2   1       37.94       71.75     21.12 o 
 -14   2   1      305.13      306.90     18.76 o 
 -12   2   1      173.98      181.38     15.90 o 
 -10   2   1      511.02      540.88     20.14 o 
  -8   2   1      584.31      576.13     20.68 o 
  -6   2   1      212.77      222.67     10.02 o 
  -4   2   1        1.35       -9.24      9.24 o 
  -2   2   1      822.70      812.18     24.65 o 
   0   2   1        6.87        6.76      8.63 o 
   2   2   1      380.91      352.41     17.72 o 
   4   2   1        3.41       -1.41      7.05 o 
   6   2   1     1090.04     1009.91     37.39 o 
   8   2   1      355.72      340.86     21.75 o 
  10   2   1      460.03      526.31     23.59 o 
  12   2   1     2558.94     2941.50    107.14 o 
  14   2   1      248.83      224.56     17.98 o 
  16   2   1      377.38      369.27     44.72 o 
  18   2   1      301.59      248.02     46.86 o 
  20   2   1      280.98      343.00    108.93 o 
 -19   3   1       14.62        6.65     39.86 o 
 -17   3   1       79.75      105.83     40.09 o 
 -15   3   1      521.05      596.85     82.04 o 
 -13   3   1      716.05      909.79     65.08 o 
 -11   3   1       34.75       46.11     13.29 o 
  -9   3   1        8.77       14.26      8.86 o 
  -7   3   1       38.00       35.51     10.27 o 
  -5   3   1      385.21      386.69     18.16 o 
  -3   3   1        4.59       12.00     13.29 o 
  -1   3   1        1.97        1.52      8.14 o 
   1   3   1       44.11       35.06      7.18 o 
   3   3   1      217.25      219.43     14.71 o 
   5   3   1      664.72      766.03     34.62 o 
   7   3   1      137.76      133.33     11.67 o 
   9   3   1      138.11      135.72     13.59 o 
  11   3   1       38.60       50.49     17.72 o 
  13   3   1        4.90       44.18     22.78 o 
  15   3   1       65.06       55.62     43.12 o 
  17   3   1      139.07      187.18     54.42 o 
 -14   4   1      208.89      319.31     86.03 o 
 -12   4   1       40.60       16.09     26.97 o 
 -10   4   1        1.34       10.55     26.40 o 
  -8   4   1       25.12        5.49     37.88 o 
  -6   4   1      602.67      692.58     72.06 o 
  -4   4   1      396.70      393.96     46.68 o 
  -2   4   1       28.12       21.36     16.35 o 
   0   4   1        8.57       14.45     19.67 o 
   2   4   1       41.68       35.97     25.57 o 
   4   4   1      235.37      205.72     24.59 o 
   6   4   1      114.50      163.14     27.60 o 
   8   4   1        9.66       32.53     24.56 o 
  10   4   1        0.64       50.18     27.04 o 
  12   4   1        9.16        5.95     32.39 o 
  14   4   1       35.19      -12.55     50.22 o 
  -5   5   1        0.85       53.72     54.74 o 
  -3   5   1        6.26       26.14     49.94 o 
  -1   5   1       24.33      109.63     66.31 o 
   1   5   1       17.48      -15.30     42.05 o 
   3   5   1       77.80       38.29     50.62 o 
 -24   0   2       16.17       41.85     71.14 o 
 -22   0   2      502.72      638.51    103.88 o 
 -20   0   2      423.18      396.25     99.04 o 
 -18   0   2        0.90      -11.97     18.13 o 
 -16   0   2      258.00      285.95     36.27 o 
 -14   0   2       37.35       47.48     12.30 o 
 -12   0   2      176.34      205.38     20.23 o 
 -10   0   2    14909.28    15142.06    346.07 o 
  -8   0   2     3525.60     3087.30     79.29 o 
  -6   0   2     3656.35     3321.07     80.35 o 
   2   0   2     3360.62     3150.39     86.43 o 
   4   0   2     1848.78     1580.54     48.76 o 
   6   0   2     2606.10     2896.31     81.01 o 
   8   0   2       18.79       13.25     12.82 o 
  10   0   2      485.11      475.93     29.11 o 
  12   0   2     1675.90     1720.64     74.35 o 
  14   0   2      222.82      233.80     21.63 o 
  16   0   2      439.20      457.52     65.56 o 
  18   0   2        1.48        6.33     21.05 o 
  20   0   2      257.66      294.34    153.45 o 
  22   0   2      509.90      581.70    277.60 o 
 -25   1   2       16.29       38.45     43.35 o 
 -23   1   2      358.48      372.48    106.46 o 
 -21   1   2      139.36      166.77     27.33 o 
 -19   1   2      246.88      207.89     28.20 o 
 -17   1   2      108.36       78.58     10.73 o 
 -15   1   2      157.20      176.20     12.63 o 
 -13   1   2      140.07      127.45     10.76 o 
 -11   1   2      303.15      397.20     31.01 o 
  -9   1   2      149.19      179.16     11.83 o 
  -7   1   2        1.01       -8.01      8.01 o 
  -5   1   2     6405.51     5803.26     92.04 o 
  -3   1   2    13430.52    12602.39    188.67 o 
  -1   1   2    34962.18    32131.06    487.38 o 
   1   1   2     6503.98     6171.33     93.88 o 
   3   1   2     2090.31     2008.57     37.65 o 
   5   1   2     1138.50     1202.96     25.19 o 
   7   1   2        4.83       -6.53      6.53 o 
   9   1   2        3.53       -7.06      7.06 o 
  11   1   2      426.23      422.73     16.76 o 
  13   1   2     1977.15     2096.23     77.18 o 
  15   1   2        3.90       38.15     24.97 o 
  17   1   2       71.39       68.91     20.34 o 
  19   1   2       24.95       35.69     52.31 o 
  21   1   2       18.34       -2.89     41.11 o 
 -24   2   2       87.62       92.07     69.75 o 
 -22   2   2        0.38      -15.71     34.77 o 
 -20   2   2        3.43        8.80     24.44 o 
 -18   2   2       31.32       44.86     21.95 o 
 -16   2   2      110.22       68.79     13.84 o 
 -14   2   2        3.78       13.06     12.48 o 
 -12   2   2        2.13        3.56      8.48 o 
 -10   2   2       92.56       80.11      9.72 o 
  -8   2   2      114.66      103.54      9.28 o 
  -6   2   2      720.10      703.48     17.09 o 
  -4   2   2      764.29      870.35     20.97 o 
  -2   2   2      326.75      356.22     13.12 o 
   0   2   2     1436.82     1403.81     31.39 o 
   2   2   2       57.26       51.04      7.18 o 
   4   2   2     1420.82     1482.93     43.12 o 
   6   2   2      605.18      587.88     35.84 o 
   8   2   2      422.13      424.15     16.73 o 
  10   2   2     1185.50     1334.94     50.65 o 
  12   2   2       50.16       60.60     14.30 o 
  14   2   2      497.29      505.92     39.26 o 
  16   2   2       93.90      114.95     29.89 o 
  18   2   2       28.81       42.61     29.74 o 
  20   2   2        1.34       31.07     27.64 o 
 -21   3   2        2.87       -4.54     37.47 o 
 -19   3   2       17.49        9.63     45.08 o 
 -17   3   2      702.99      832.57    153.15 o 
 -15   3   2      466.69      494.85     56.80 o 
 -13   3   2      155.11      142.25     16.92 o 
 -11   3   2       87.47       82.02     17.72 o 
  -9   3   2      227.46      193.62     14.93 o 
  -7   3   2      207.83      186.87     12.60 o 
  -5   3   2       81.72       81.24     10.67 o 
  -3   3   2      162.15      163.87     11.40 o 
  -1   3   2        7.13        5.53      9.45 o 
   1   3   2      293.31      251.11     22.75 o 
   3   3   2      264.76      277.19     16.70 o 
   5   3   2        0.03       -6.20      6.20 o 
   7   3   2      125.79      125.16     23.96 o 
   9   3   2      245.72      228.88     17.88 o 
  11   3   2       18.92       16.22     13.77 o 
  13   3   2       21.43        8.55     25.37 o 
  15   3   2        0.79        8.54     30.78 o 
  17   3   2       12.50       24.86     45.10 o 
 -16   4   2      438.39      576.60    156.77 o 
 -14   4   2      232.91      195.10     58.55 o 
 -12   4   2      253.75      257.69     76.55 o 
 -10   4   2        3.79       18.29     34.23 o 
  -8   4   2      231.14      253.64     33.01 o 
  -6   4   2      120.47      108.24     18.16 o 
  -4   4   2       83.32      126.82     23.73 o 
  -2   4   2       16.48       31.71     23.96 o 
   0   4   2        1.01      -17.67     17.67 o 
   2   4   2        0.07        6.44     17.73 o 
   4   4   2        1.40       18.77     41.06 o 
   6   4   2        0.00      -24.31     24.31 o 
   8   4   2       25.70       47.42     32.55 o 
  10   4   2        3.36       21.98     31.24 o 
  12   4   2        5.25       61.33     37.24 o 
  -5   5   2       35.53       50.13     67.66 o 
  -3   5   2        4.04       44.42     57.19 o 
  -1   5   2        1.93      -18.97     42.80 o 
   1   5   2       53.71       45.82     51.04 o 
 -25   1   3       32.02       59.25     40.37 o 
 -23   1   3       42.45       32.90     24.91 o 
 -21   1   3      308.71      282.06     26.43 o 
 -19   1   3       73.47       69.63     20.34 o 
 -17   1   3      241.51      227.20     15.41 o 
 -15   1   3      104.33      103.25     22.35 o 
 -13   1   3        0.49       -8.51      8.51 o 
 -11   1   3     3233.10     3411.38     72.48 o 
  -9   1   3     4311.75     4528.23     77.14 o 
  -7   1   3      210.04      180.36     14.90 o 
  -5   1   3     4400.62     4120.71     60.26 o 
  -3   1   3    14977.01    14003.50    187.82 o 
  -1   1   3     1663.02     1751.19     35.24 o 
   1   1   3     3956.34     3726.52     61.16 o 
   3   1   3      988.06     1080.16     23.02 o 
   5   1   3     1597.26     1648.35     31.34 o 
   7   1   3        7.83       -5.93      5.93 o 
   9   1   3      464.18      445.50     18.26 o 
  11   1   3     2869.04     2912.11    104.79 o 
  13   1   3       63.25       36.44     12.89 o 
  15   1   3      216.21      206.74     25.37 o 
  17   1   3      180.56      199.20     47.48 o 
  19   1   3       10.61      -13.61     40.85 o 
 -24   2   3      202.20      238.42     72.86 o 
 -22   2   3       21.83       -6.50     35.95 o 
 -20   2   3        0.89       -6.16     18.82 o 
 -18   2   3      460.95      506.29     41.31 o 
 -16   2   3       29.14        3.48     14.29 o 
 -14   2   3      112.16      113.25     12.28 o 
 -12   2   3      168.48      154.58     12.21 o 
 -10   2   3      961.09      999.15     29.51 o 
  -8   2   3      834.53      848.11     32.82 o 
  -6   2   3       93.24       70.78      9.46 o 
  -4   2   3       44.95      843.71    822.09 o 
  -2   2   3     7960.06     7906.15    122.39 o 
   0   2   3      832.24      774.40     18.40 o 
   2   2   3      639.42      644.35     27.15 o 
   4   2   3     2886.08     3057.98     80.41 o 
   6   2   3       88.79       78.80      9.07 o 
   8   2   3      380.41      414.85     18.59 o 
  10   2   3      103.06       91.35     15.70 o 
  12   2   3        2.48       12.36     16.51 o 
  14   2   3      112.28       94.49     16.27 o 
  16   2   3        0.01       -6.97     23.64 o 
  18   2   3       87.69       56.89     31.39 o 
 -21   3   3        0.96        1.90     33.92 o 
 -19   3   3       97.74       78.66     63.99 o 
 -17   3   3      405.65      359.38     50.90 o 
 -15   3   3      973.24     1082.15     71.61 o 
 -13   3   3      106.01      115.10     15.54 o 
 -11   3   3       47.82       27.60     14.90 o 
  -9   3   3      279.55      295.50     19.06 o 
  -7   3   3     1261.18     1287.16     48.41 o 
  -5   3   3      227.94      214.58     22.35 o 
  -3   3   3      169.50      167.38     16.31 o 
  -1   3   3      137.28      137.24     13.64 o 
   1   3   3      100.19       95.59     11.24 o 
   3   3   3       16.18       19.40      7.65 o 
   5   3   3       25.70       12.66      9.46 o 
   7   3   3       83.58       80.39     10.13 o 
   9   3   3       35.50       34.05     11.54 o 
  11   3   3       11.08       -4.64     14.70 o 
  13   3   3       98.27      112.24     39.75 o 
  15   3   3        0.04       -1.08     30.72 o 
 -16   4   3     1111.91     1424.06    366.23 o 
 -14   4   3      680.55      977.07    271.00 o 
 -12   4   3       23.09       46.23     28.24 o 
 -10   4   3       10.51       31.98     22.68 o 
  -8   4   3        0.43       35.96     18.65 o 
  -6   4   3       30.05       26.03     11.29 o 
  -4   4   3       28.94       28.18     17.78 o 
  -2   4   3        0.88       11.01     16.08 o 
   0   4   3        0.31       11.29     15.35 o 
   2   4   3       13.38        8.63     13.62 o 
   4   4   3       15.61        1.40     19.09 o 
   6   4   3      165.22      137.55     34.68 o 
   8   4   3      113.36       97.91     36.73 o 
  10   4   3        0.00        7.47     37.64 o 
  -5   5   3        1.57       97.58     62.63 o 
  -3   5   3        0.10       50.01     48.93 o 
  -1   5   3      108.31       65.40     50.79 o 
 -26   0   4      151.07      272.02    140.89 o 
 -24   0   4      391.18      415.29    169.49 o 
 -22   0   4      276.35      213.43     34.18 o 
 -20   0   4     2134.06     1913.73    215.52 o 
 -18   0   4      163.50      143.07     18.74 o 
 -16   0   4      206.07      183.31     18.07 o 
 -14   0   4      116.73       68.45     15.08 o 
 -12   0   4     4274.21     5029.04    124.75 o 
 -10   0   4     2375.71     2513.02     76.72 o 
  -8   0   4     2650.31     2312.31     65.56 o 
  -6   0   4     4816.65     4399.54     98.99 o 
  -4   0   4      413.36      477.41     19.53 o 
  -2   0   4        0.82      -13.25     13.25 o 
   0   0   4     6556.07     6253.54    139.57 o 
   2   0   4      544.91      536.32     17.24 o 
   4   0   4       42.03       83.95     31.39 o 
   6   0   4        0.16       -8.37      9.86 o 
   8   0   4      231.92      199.26     16.42 o 
  10   0   4     7454.00     7776.52    443.26 o 
  12   0   4     4204.49     4765.99    338.44 o 
  14   0   4      307.43      224.59     40.45 o 
  16   0   4       53.56       76.72     47.43 o 
  18   0   4      344.12      255.28    132.52 o 
  20   0   4      127.13      188.32    104.62 o 
 -27   1   4      166.61      101.83     68.35 o 
 -25   1   4        1.16       -6.71     58.59 o 
 -23   1   4       45.13       33.86     22.53 o 
 -21   1   4       47.26       40.99     17.56 o 
 -19   1   4       67.31       57.89     13.52 o 
 -17   1   4       77.14       79.27     13.89 o 
 -15   1   4       26.54       27.42      9.31 o 
 -13   1   4      240.27      255.67     18.44 o 
 -11   1   4      594.38      614.76     17.51 o 
  -9   1   4      775.03      971.05     21.97 o 
  -7   1   4     3084.41     3016.19     46.05 o 
  -5   1   4      905.50      818.70     16.08 o 
  -3   1   4     1886.54     1891.69    106.31 o 
  -1   1   4       44.74       21.27      5.69 o 
   1   1   4     3634.54     3694.30     71.97 o 
   3   1   4     4220.93     4344.16     84.62 o 
   5   1   4      673.41      615.67     13.48 o 
   7   1   4       81.03       68.56      6.61 o 
   9   1   4     1052.92     1066.77     40.64 o 
  11   1   4      603.08      651.53     29.67 o 
  13   1   4      247.87      255.34     27.99 o 
  15   1   4      123.19      118.82     22.77 o 
  17   1   4       20.42      -40.50     40.50 o 
  19   1   4      141.87      167.98     64.20 o 
 -24   2   4       92.05      124.62     46.38 o 
 -22   2   4       91.28       68.61     35.44 o 
 -20   2   4        3.76       23.74     18.92 o 
 -18   2   4       63.75       51.00     13.84 o 
 -16   2   4        5.97        4.58     13.09 o 
 -14   2   4        5.47        8.35     10.07 o 
 -12   2   4        1.16       -5.80      8.18 o 
 -10   2   4        0.32       -7.77      8.01 o 
  -8   2   4        2.76       -7.65      7.65 o 
  -6   2   4     1199.22     1827.12    840.61 o 
  -4   2   4     8386.72     8942.79    138.24 o 
  -2   2   4      950.34      934.31     18.73 o 
   0   2   4     3123.43     3245.36     63.02 o 
   2   2   4        7.22       -9.29      9.29 o 
   4   2   4     1040.44     1132.51     33.62 o 
   6   2   4      111.63      103.05      9.26 o 
   8   2   4        9.08        8.52      5.68 o 
  10   2   4       23.23       28.30      7.79 o 
  12   2   4       12.30       28.76     11.88 o 
  14   2   4      252.49      288.80     44.62 o 
  16   2   4        0.15       61.76     37.33 o 
  18   2   4        0.43      -11.26     42.49 o 
 -21   3   4       93.10      104.68     39.89 o 
 -19   3   4        2.24       46.55     30.02 o 
 -17   3   4        4.13      -13.41     15.70 o 
 -15   3   4      500.05      500.67     40.87 o 
 -13   3   4      664.81      774.39     56.98 o 
 -11   3   4        2.37       13.73      8.78 o 
  -9   3   4       33.44       30.27      9.97 o 
  -7   3   4      170.47      149.45     11.42 o 
  -5   3   4       25.04       20.95      7.87 o 
  -3   3   4      124.56      139.79     10.83 o 
  -1   3   4      849.75      815.57     33.37 o 
   1   3   4      108.90       93.51      8.81 o 
   3   3   4      197.66      189.03     12.97 o 
   5   3   4      713.69      695.53     35.11 o 
   7   3   4       73.80       71.17     11.88 o 
   9   3   4        0.00       -3.47      8.27 o 
  11   3   4       49.10       54.83     39.23 o 
  13   3   4        7.20        4.59     41.33 o 
  15   3   4       32.87        7.82     29.13 o 
 -18   4   4       52.19       -2.79     69.75 o 
 -16   4   4      260.33      326.01     88.37 o 
 -14   4   4      234.74      287.51     84.11 o 
 -12   4   4        3.04       17.73     22.78 o 
 -10   4   4        1.65       11.73     19.64 o 
  -8   4   4       12.79       10.04     15.64 o 
  -6   4   4       11.40       22.24     17.38 o 
  -4   4   4       17.17       14.64     19.10 o 
  -2   4   4        8.54       24.26     19.64 o 
   0   4   4        2.32       10.57     11.29 o 
   2   4   4        7.85       28.77     24.13 o 
   4   4   4       35.95       45.07     32.45 o 
   6   4   4      150.84      192.52     60.53 o 
   8   4   4       24.96       -5.52     27.39 o 
  10   4   4        4.85      -36.06     51.67 o 
  -5   5   4      108.39        8.37     79.51 o 
  -3   5   4      126.90       51.61     83.70 o 
 -27   1   5       28.19       76.89     53.88 o 
 -25   1   5      164.85      141.30     44.30 o 
 -23   1   5       16.13       13.36     21.56 o 
 -21   1   5      266.85      212.52     23.04 o 
 -19   1   5       22.00       29.61     12.68 o 
 -17   1   5        2.85       13.89     17.32 o 
 -15   1   5        0.82       -8.65     10.43 o 
 -13   1   5      274.02      249.36     12.20 o 
 -11   1   5       35.99       32.16      9.18 o 
  -9   1   5      214.72      266.51     17.52 o 
  -7   1   5     2035.48     1977.67     31.01 o 
  -5   1   5      489.06      516.42     46.91 o 
  -3   1   5       45.01       46.90      7.25 o 
  -1   1   5      272.60      310.95     26.00 o 
   1   1   5      543.98      664.73     17.27 o 
   3   1   5       18.87        3.28      6.36 o 
   5   1   5     1158.24     1162.07     43.16 o 
   7   1   5       22.98       20.12      4.43 o 
   9   1   5        1.70        1.93     10.67 o 
  11   1   5     1348.87     1514.45     72.87 o 
  13   1   5      642.39      716.11     47.91 o 
  15   1   5        2.29      -32.94     32.94 o 
  17   1   5       17.32      -12.76     33.15 o 
 -26   2   5        6.29      -15.18     33.15 o 
 -24   2   5        8.40      -11.51     35.53 o 
 -22   2   5       13.41       41.78     24.83 o 
 -20   2   5       21.40        9.55     21.34 o 
 -18   2   5     1066.63     1105.84     54.21 o 
 -16   2   5       50.79       37.02     11.84 o 
 -14   2   5     1038.52     1136.62     42.09 o 
 -12   2   5     1897.69     2029.47     53.72 o 
 -10   2   5      156.93      133.06     10.27 o 
  -8   2   5     4936.70     5417.67    132.39 o 
  -6   2   5      912.13      981.20     70.47 o 
  -4   2   5      686.25      682.39     19.93 o 
  -2   2   5     4776.39     5223.41    125.70 o 
   0   2   5     1240.82     1257.93     34.72 o 
   2   2   5       19.35       12.53      7.87 o 
   4   2   5       60.82       55.55      8.79 o 
   6   2   5      191.55      193.86     14.21 o 
   8   2   5        9.54       -0.01      9.80 o 
  10   2   5       39.17       31.39     16.93 o 
  12   2   5       21.28       -1.46     15.24 o 
  14   2   5        0.41       14.70     22.86 o 
  16   2   5       25.12        5.95     71.84 o 
 -23   3   5       18.80       33.73     34.74 o 
 -21   3   5       21.37       19.26     39.52 o 
 -19   3   5      108.04      126.51     32.28 o 
 -17   3   5      924.94     1073.94    102.79 o 
 -15   3   5      625.52      694.29     45.12 o 
 -13   3   5       66.25       67.67     10.92 o 
 -11   3   5       47.88       41.62      9.35 o 
  -9   3   5        3.38        8.83      9.93 o 
  -7   3   5      209.04      193.68     12.37 o 
  -5   3   5      347.68      315.53     14.73 o 
  -3   3   5     2460.09     2491.45     92.61 o 
  -1   3   5       39.08       46.56      7.79 o 
   1   3   5      100.97      100.41      9.27 o 
   3   3   5      118.07      103.27     11.29 o 
   5   3   5      400.24      411.70     27.18 o 
   7   3   5      323.44      288.28     27.82 o 
   9   3   5       54.05       38.69     16.48 o 
  11   3   5        3.18      -12.43     20.60 o 
  13   3   5       36.26       37.38     54.84 o 
 -18   4   5      132.03       93.19     91.80 o 
 -16   4   5      342.93      389.26    101.93 o 
 -14   4   5        0.36        9.05     42.69 o 
 -12   4   5       53.76       53.26     53.56 o 
 -10   4   5       13.51       33.45     20.07 o 
  -8   4   5       80.90       54.14     20.54 o 
  -6   4   5        0.68      -18.75     18.75 o 
  -4   4   5      119.96      112.84     25.82 o 
  -2   4   5      191.13      199.17     35.66 o 
   0   4   5       21.32       51.21     18.68 o 
   2   4   5        0.91       -1.78     18.45 o 
   4   4   5       73.22       69.64     29.23 o 
   6   4   5      411.22      314.49     85.05 o 
   8   4   5       34.66       66.06     32.40 o 
 -28   0   6       24.21      421.28    219.01 o 
 -26   0   6       25.91       17.59     33.48 o 
 -24   0   6        1.87      -42.55     42.55 o 
 -22   0   6       64.77       11.77     25.11 o 
 -20   0   6      485.72      513.48     62.08 o 
 -18   0   6      104.05      133.62     20.64 o 
 -16   0   6      167.55      120.13     18.66 o 
 -14   0   6      351.16      321.14     18.43 o 
 -12   0   6     1132.44     1202.53     55.80 o 
 -10   0   6      766.18      835.19     24.66 o 
  -8   0   6     3109.96     2885.37     67.67 o 
  -6   0   6     1447.45     1210.07     32.05 o 
  -4   0   6      364.84      384.47     24.41 o 
  -2   0   6      595.57      553.11     15.78 o 
   0   0   6    11886.58    12244.00    272.51 o 
   2   0   6     3565.76     3979.48     94.54 o 
   4   0   6     2835.88     2718.35    105.05 o 
   6   0   6      358.94      313.71     16.68 o 
   8   0   6     1011.60      933.03     50.31 o 
  10   0   6     2584.39     2965.46    183.44 o 
  12   0   6      999.85     1194.24    116.37 o 
  14   0   6       74.95       -2.79     40.45 o 
  16   0   6        0.76        2.79     43.24 o 
 -27   1   6       13.91        0.10     39.45 o 
 -25   1   6      122.46      147.16     36.04 o 
 -23   1   6      171.91      126.77     31.26 o 
 -21   1   6      579.03      559.44     33.58 o 
 -19   1   6       94.11       87.44     12.46 o 
 -17   1   6        1.70       -4.67     10.25 o 
 -15   1   6       66.16       52.01      8.40 o 
 -13   1   6     1601.47     1799.57     32.15 o 
 -11   1   6     1372.02     1435.59     32.62 o 
  -9   1   6      471.22      585.17     28.99 o 
  -7   1   6      808.38     1090.12     29.80 o 
  -5   1   6        0.25       64.90     10.87 o 
  -3   1   6       76.78      115.78      8.51 o 
  -1   1   6      693.80      673.22     16.08 o 
   1   1   6       99.07      131.97     10.06 o 
   3   1   6      778.87      806.32     28.83 o 
   5   1   6      267.03      293.26     16.69 o 
   7   1   6      372.85      345.32     18.84 o 
   9   1   6     1962.04     2164.86    111.63 o 
  11   1   6        8.96       19.37     12.43 o 
  13   1   6      457.63      455.03     56.24 o 
  15   1   6      263.82      321.36    113.38 o 
  17   1   6        0.30       31.88     34.14 o 
 -26   2   6        0.49      -13.11     29.72 o 
 -24   2   6      179.29      240.30     61.51 o 
 -22   2   6       23.76       21.05     18.15 o 
 -20   2   6      538.86      572.03     41.56 o 
 -18   2   6        1.22        1.17     10.85 o 
 -16   2   6     2070.07     2287.69     76.91 o 
 -14   2   6     1059.03     1177.06     41.44 o 
 -12   2   6        0.01       -7.43      7.43 o 
 -10   2   6        0.27       -7.57      7.57 o 
  -8   2   6        0.83       -7.04      7.04 o 
  -6   2   6      165.53      178.28      9.69 o 
  -4   2   6      227.63      235.25      9.39 o 
  -2   2   6        5.11       -7.45      7.45 o 
   0   2   6       43.13       39.63      8.36 o 
   2   2   6       61.00       73.74      9.83 o 
   4   2   6      377.74      393.94     19.80 o 
   6   2   6       13.43       14.67     13.31 o 
   8   2   6       89.31       75.45     12.35 o 
  10   2   6       74.38       68.77     15.70 o 
  12   2   6      143.22      151.50     38.56 o 
  14   2   6        0.90       21.07     35.61 o 
 -23   3   6       44.43       77.37     50.15 o 
 -21   3   6        0.34       26.14     28.60 o 
 -19   3   6      218.43      164.51     30.91 o 
 -17   3   6      112.86      116.83     19.88 o 
 -15   3   6       34.97       39.69     15.18 o 
 -13   3   6       11.56       -1.70     10.98 o 
 -11   3   6        7.05       13.50     12.47 o 
  -9   3   6       50.80       63.39     11.07 o 
  -7   3   6      738.34      726.05     35.03 o 
  -5   3   6     1699.35     1747.14     62.02 o 
  -3   3   6       85.86       95.68     19.73 o 
  -1   3   6      281.37      284.85     16.64 o 
   1   3   6      153.95      121.57      9.30 o 
   3   3   6       67.70       72.05     13.15 o 
   5   3   6       18.96       13.74     18.04 o 
   7   3   6       68.85       86.33     16.67 o 
   9   3   6       31.51       21.72     24.80 o 
  11   3   6       24.27       32.35     22.86 o 
 -18   4   6       10.72       34.10     44.08 o 
 -16   4   6        8.13      -39.79     39.79 o 
 -14   4   6       15.12       52.36     31.40 o 
 -12   4   6        4.08       15.45     30.40 o 
 -10   4   6       19.70        1.86     26.78 o 
  -8   4   6        0.73       22.38     21.01 o 
  -6   4   6      151.56      180.87     30.58 o 
  -4   4   6      392.99      497.56     83.54 o 
  -2   4   6       32.00       63.07     20.10 o 
   0   4   6       34.24       40.06     21.07 o 
   2   4   6      156.27      209.61     56.17 o 
   4   4   6       26.66        3.63     23.47 o 
   6   4   6      136.70       64.39     37.27 o 
 -27   1   7        2.27      -24.43     25.68 o 
 -25   1   7      174.88      183.52     35.52 o 
 -23   1   7      210.98      234.51     24.86 o 
 -21   1   7      142.95      134.09     15.17 o 
 -19   1   7      251.54      249.51     15.81 o 
 -17   1   7     1426.09     1479.02     42.47 o 
 -15   1   7     1862.41     1964.32     54.91 o 
 -13   1   7      119.79      121.87      9.50 o 
 -11   1   7     1328.08     1394.47     33.42 o 
  -9   1   7     5624.07     6146.02     85.90 o 
  -7   1   7        5.15       35.59      7.74 o 
  -5   1   7      100.57      100.59     12.53 o 
  -3   1   7      663.35      650.07     16.22 o 
  -1   1   7      745.77      769.43     21.52 o 
   1   1   7     1329.63     1398.31     52.41 o 
   3   1   7      185.24      170.87     11.87 o 
   5   1   7      253.84      283.61     28.17 o 
   7   1   7      913.05     1021.80     54.18 o 
   9   1   7       31.98       43.25     32.55 o 
  11   1   7      253.65      285.90     68.41 o 
  13   1   7       15.38       38.30     29.49 o 
  15   1   7       29.63       38.54     52.31 o 
 -26   2   7       50.34       69.47     36.81 o 
 -24   2   7      343.10      406.75     64.83 o 
 -22   2   7      109.69      134.75     25.70 o 
 -20   2   7      112.66       83.14     26.78 o 
 -18   2   7     1601.54     1779.78     74.16 o 
 -16   2   7      164.04      153.66     12.63 o 
 -14   2   7       23.48       24.76      9.93 o 
 -12   2   7      349.98      330.89     22.87 o 
 -10   2   7      695.37      700.45     20.40 o 
  -8   2   7      684.05      636.65     18.93 o 
  -6   2   7        0.00       -2.35      6.64 o 
  -4   2   7       45.75       46.76      5.83 o 
  -2   2   7      902.10      863.79     28.09 o 
   0   2   7       85.97       83.71      8.88 o 
   2   2   7        2.82        7.80      7.76 o 
   4   2   7      508.34      454.89     22.39 o 
   6   2   7       13.30       28.74      8.92 o 
   8   2   7        2.68      -11.63     12.12 o 
  10   2   7      510.89      466.52     83.37 o 
  12   2   7      189.74      204.31     78.19 o 
  14   2   7       74.97       74.96     44.23 o 
 -23   3   7        0.38       19.30     39.90 o 
 -21   3   7        0.06       -1.32     27.99 o 
 -19   3   7      147.20      161.88     25.38 o 
 -17   3   7        0.33        5.73     14.43 o 
 -15   3   7        8.11       -2.90     12.41 o 
 -13   3   7      831.85      859.84     43.80 o 
 -11   3   7        9.95       19.98     13.54 o 
  -9   3   7      168.77      171.63     14.07 o 
  -7   3   7      283.50      271.68     18.57 o 
  -5   3   7      836.71      837.66     38.68 o 
  -3   3   7     1324.83     1458.24     59.93 o 
  -1   3   7       18.44       10.38      8.28 o 
   1   3   7        0.17       -9.62      9.62 o 
   3   3   7       53.72       39.80     12.01 o 
   5   3   7      189.99      131.64     26.84 o 
   7   3   7        3.19        5.40     14.78 o 
   9   3   7       39.70       62.24     26.80 o 
  11   3   7       17.90       14.41     30.50 o 
 -18   4   7       28.40        3.72     39.73 o 
 -16   4   7        3.34      -20.34     32.53 o 
 -14   4   7        0.63        8.20     28.25 o 
 -12   4   7        7.18       24.41     21.31 o 
 -10   4   7       27.77       29.87     23.50 o 
  -8   4   7      117.55      256.47    160.50 o 
  -6   4   7      430.32      422.10     84.80 o 
  -4   4   7     2401.71     3239.72    504.03 o 
  -2   4   7       15.13        3.81     59.60 o 
   0   4   7       54.36       22.98     18.95 o 
   2   4   7      119.20      137.58     42.77 o 
   4   4   7       18.69       24.37     39.28 o 
   6   4   7       35.23       30.72     29.74 o 
 -28   0   8        0.30        7.16     37.20 o 
 -26   0   8      321.41      467.48     93.51 o 
 -24   0   8        2.08        5.58     34.18 o 
 -22   0   8      286.04      291.92     28.10 o 
 -20   0   8      166.58      150.42     19.43 o 
 -18   0   8      163.43      161.08     17.24 o 
 -16   0   8      330.03      262.13     23.02 o 
 -14   0   8      748.31      755.11     32.78 o 
 -12   0   8      107.56       70.77     15.42 o 
 -10   0   8    15189.41    15837.54    296.20 o 
  -8   0   8     1596.89     1874.40     48.21 o 
  -6   0   8      156.64      196.19     29.29 o 
  -4   0   8      698.78      811.57     25.11 o 
  -2   0   8       60.26       53.23      7.35 o 
   0   0   8     2482.69     2838.40     97.17 o 
   2   0   8     3405.56     3677.15    138.05 o 
   4   0   8      291.56      320.63     19.06 o 
   6   0   8      157.53      170.02     14.70 o 
   8   0   8        9.67       14.38     12.71 o 
  10   0   8      826.67     1050.45    138.81 o 
  12   0   8        0.20       23.71     34.87 o 
  14   0   8      267.68      332.00    147.87 o 
 -29   1   8        4.46      -15.61     31.19 o 
 -27   1   8       10.01      -22.98     29.34 o 
 -25   1   8      275.39      226.17     44.30 o 
 -23   1   8        1.38        6.02     14.96 o 
 -21   1   8      851.67      855.16     40.65 o 
 -19   1   8     1471.35     1540.21     57.00 o 
 -17   1   8     3461.28     3638.79     94.45 o 
 -15   1   8      333.88      299.07     15.30 o 
 -13   1   8       98.61       64.49      8.97 o 
 -11   1   8      622.44      698.10     15.51 o 
  -9   1   8      171.87      150.68      9.73 o 
  -7   1   8        5.31       -3.68      8.51 o 
  -5   1   8      828.08      804.18     21.34 o 
  -3   1   8       30.30       23.09      5.87 o 
  -1   1   8     1342.10     1314.80     46.34 o 
   1   1   8      153.24      128.42     12.75 o 
   3   1   8     1638.85     1713.92     72.31 o 
   5   1   8       15.76       17.17     17.00 o 
   7   1   8       22.67       22.68     12.64 o 
   9   1   8      846.89      893.48    119.96 o 
  11   1   8       37.38       22.81     25.77 o 
  13   1   8       12.85        1.56     33.48 o 
 -26   2   8       87.80      125.31     44.11 o 
 -24   2   8      217.57      206.74     35.85 o 
 -22   2   8        4.19       -0.65     18.32 o 
 -20   2   8      326.46      304.06     47.34 o 
 -18   2   8       12.80      -11.95     11.95 o 
 -16   2   8      523.03      513.09     22.70 o 
 -14   2   8      715.98      722.81     28.14 o 
 -12   2   8      360.39      348.28     14.07 o 
 -10   2   8       24.54       46.43     10.47 o 
  -8   2   8       44.94       49.28     12.35 o 
  -6   2   8       17.13        8.91      8.05 o 
  -4   2   8        1.42        9.63      7.32 o 
  -2   2   8       16.93       18.59      6.83 o 
   0   2   8       14.44       24.88      7.73 o 
   2   2   8        0.30        5.84     14.08 o 
   4   2   8       88.47       82.84     38.60 o 
   6   2   8     1129.55     1215.14     85.26 o 
   8   2   8      733.40      759.30     83.80 o 
  10   2   8      160.11      172.94     64.20 o 
  12   2   8      142.10      118.57     55.80 o 
 -23   3   8       71.67       47.22     35.88 o 
 -21   3   8      171.17      206.74     54.10 o 
 -19   3   8      105.63      131.44     22.18 o 
 -17   3   8       42.54       29.39     14.04 o 
 -15   3   8       95.20       97.56     19.93 o 
 -13   3   8      171.81      158.00     15.33 o 
 -11   3   8      436.69      495.15     29.51 o 
  -9   3   8        0.51      -11.46     11.46 o 
  -7   3   8       35.88       24.66     10.67 o 
  -5   3   8      582.45      608.84     27.77 o 
  -3   3   8     1145.14     1238.46     54.26 o 
  -1   3   8        7.47       11.66     10.97 o 
   1   3   8        1.43        9.26     13.69 o 
   3   3   8      320.79      278.45     34.11 o 
   5   3   8        4.53       14.45     11.15 o 
   7   3   8       76.30       65.57     25.00 o 
   9   3   8      124.74      131.90     42.48 o 
 -18   4   8        8.68       12.67     49.52 o 
 -16   4   8        4.59       44.00     38.43 o 
 -14   4   8       80.52      113.14     48.65 o 
 -12   4   8      101.59      111.41     37.52 o 
 -10   4   8       59.64       51.19     32.45 o 
  -8   4   8      405.76      485.93     97.20 o 
  -6   4   8      104.07      138.22     38.48 o 
  -4   4   8     1203.78     1513.91    238.17 o 
  -2   4   8        0.01      -22.19     22.19 o 
   0   4   8       51.12       38.63     21.23 o 
   2   4   8       43.80       19.49     36.64 o 
   4   4   8        8.21       31.27     25.74 o 
 -29   1   9       30.62       27.58     36.04 o 
 -27   1   9        5.57       34.84     33.36 o 
 -25   1   9       26.60       35.42     24.97 o 
 -23   1   9        0.59      -13.79     13.79 o 
 -21   1   9      517.64      489.43     26.02 o 
 -19   1   9      916.05      951.28     36.51 o 
 -17   1   9        3.86       -6.93     11.18 o 
 -15   1   9       67.82       68.33      8.40 o 
 -13   1   9       12.53       -5.37      7.08 o 
 -11   1   9       46.23       23.54     10.82 o 
  -9   1   9      187.21      241.19     45.10 o 
  -7   1   9      369.33      346.35     10.07 o 
  -5   1   9       32.96       26.66      6.73 o 
  -3   1   9      948.73      931.24     31.70 o 
  -1   1   9        2.12       14.52     17.29 o 
   1   1   9      555.42      577.27     29.50 o 
   3   1   9        0.85       11.64      6.34 o 
   5   1   9       37.78       30.27      9.09 o 
   7   1   9      333.88      291.81     28.81 o 
   9   1   9       21.80       16.89     19.53 o 
  11   1   9       62.64       18.27     53.71 o 
  13   1   9       34.85       91.26     54.40 o 
 -28   2   9       52.44        3.31     40.15 o 
 -26   2   9       89.24       60.94     28.08 o 
 -24   2   9        1.21       19.40     26.18 o 
 -22   2   9       48.80       55.84     18.50 o 
 -20   2   9      196.76      255.95     23.67 o 
 -18   2   9        8.65       19.04     12.05 o 
 -16   2   9       19.17       21.72     10.43 o 
 -14   2   9      263.33      224.76     13.34 o 
 -12   2   9       19.51       39.07      8.79 o 
 -10   2   9      286.35      275.65     12.08 o 
  -8   2   9       47.31       60.14      6.99 o 
  -6   2   9      124.67      107.78      7.14 o 
  -4   2   9       84.03       69.14     21.19 o 
  -2   2   9        0.88        1.03      5.85 o 
   0   2   9       66.42       53.55     22.49 o 
   2   2   9      588.14      503.30     39.74 o 
   4   2   9       18.35       11.38     15.68 o 
   6   2   9      282.50      288.00     50.81 o 
   8   2   9      419.55      498.63     80.51 o 
  10   2   9      407.58      440.51    113.95 o 
 -25   3   9       31.99       -5.73     33.36 o 
 -23   3   9       46.86       42.50     34.44 o 
 -21   3   9        0.26       -5.13     18.92 o 
 -19   3   9        1.63       -2.29     16.06 o 
 -17   3   9        1.41      -15.22     15.22 o 
 -15   3   9      157.10      145.66     16.38 o 
 -13   3   9       41.94       21.34     14.09 o 
 -11   3   9        4.42       12.48     12.06 o 
  -9   3   9      303.19      291.85     23.04 o 
  -7   3   9      505.04      517.44     25.97 o 
  -5   3   9     1808.11     2080.87     83.99 o 
  -3   3   9       60.83      107.14     15.19 o 
  -1   3   9        8.10       17.64     13.27 o 
   1   3   9      177.24      160.52     55.26 o 
   3   3   9       18.03       16.83     17.73 o 
   5   3   9       15.21       31.29     32.41 o 
   7   3   9      110.89       95.06     32.79 o 
 -18   4   9       27.38       46.23     43.22 o 
 -16   4   9       48.92       12.84     32.00 o 
 -14   4   9      366.23      416.41    118.69 o 
 -12   4   9        1.30       -2.84     25.59 o 
 -10   4   9        0.00       29.37     38.45 o 
  -8   4   9       63.03       63.32     30.51 o 
  -6   4   9      410.95      354.61    100.97 o 
  -4   4   9      382.06      467.58    131.95 o 
  -2   4   9        3.89       -7.38     31.66 o 
   0   4   9        6.54       20.17     28.45 o 
   2   4   9       18.43       -3.40     24.68 o 
 -30   0  10       13.24       25.81     43.37 o 
 -28   0  10       31.88       36.79     42.38 o 
 -26   0  10      715.60      743.14    145.39 o 
 -24   0  10      467.25      453.55     44.26 o 
 -22   0  10       61.47       50.22     22.69 o 
 -20   0  10    11596.40    13341.42    588.49 o 
 -18   0  10     3156.34     3528.68    161.18 o 
 -16   0  10     2225.45     2431.68    121.36 o 
 -14   0  10      552.99      599.64     26.63 o 
 -12   0  10     1668.55     1743.48     59.67 o 
 -10   0  10      564.72      633.80     22.43 o 
  -8   0  10        7.49       17.80     28.60 o 
  -6   0  10      331.88      308.24     16.25 o 
  -4   0  10       53.18       59.69      8.88 o 
  -2   0  10        1.83       -6.97      6.97 o 
   0   0  10      433.42      431.58     25.81 o 
   2   0  10      727.58      725.75     35.14 o 
   4   0  10        3.12       -4.68     12.55 o 
   6   0  10        4.65        4.88     10.85 o 
   8   0  10        4.74      -29.29     29.29 o 
  10   0  10       14.41        9.76     29.29 o 
  12   0  10      200.97      195.29    100.44 o 
 -29   1  10       85.50       76.40     30.00 o 
 -27   1  10      346.89      396.51     78.64 o 
 -25   1  10       29.13       12.24     21.34 o 
 -23   1  10        0.28        5.56     15.80 o 
 -21   1  10       18.68       12.35     12.51 o 
 -19   1  10        2.75        5.23     10.47 o 
 -17   1  10       36.66       43.90     11.68 o 
 -15   1  10      632.25      645.83     22.08 o 
 -13   1  10      422.82      440.21     22.35 o 
 -11   1  10     3694.16     3857.86     92.20 o 
  -9   1  10       36.19       21.66      6.38 o 
  -7   1  10        7.71        4.66      5.15 o 
  -5   1  10      607.17      573.33     23.92 o 
  -3   1  10      101.28       97.86     15.17 o 
  -1   1  10      451.47      443.64     27.15 o 
   1   1  10      167.87      181.47     12.67 o 
   3   1  10      310.84      248.47     16.77 o 
   5   1  10      362.00      300.62     27.15 o 
   7   1  10       39.96       43.92     14.13 o 
   9   1  10      166.17      193.04     70.02 o 
  11   1  10       72.45       32.21     64.17 o 
 -28   2  10       15.55      -11.65     35.10 o 
 -26   2  10        0.28      -28.91     28.91 o 
 -24   2  10       66.55       91.71     24.13 o 
 -22   2  10      282.50      265.18     33.10 o 
 -20   2  10       40.85       41.13     14.63 o 
 -18   2  10       40.26       35.50     13.60 o 
 -16   2  10      174.18      149.52     12.89 o 
 -14   2  10      130.18      118.44     11.38 o 
 -12   2  10       67.94       57.23      9.54 o 
 -10   2  10       93.92       98.20     10.27 o 
  -8   2  10      255.85      282.28     17.11 o 
  -6   2  10      719.88      660.04     33.48 o 
  -4   2  10     1534.16     1522.01     57.11 o 
  -2   2  10      116.69      145.07     20.38 o 
   0   2  10        3.74       -5.90     15.89 o 
   2   2  10       15.52      -10.43     14.10 o 
   4   2  10        0.08       28.95     21.75 o 
   6   2  10      140.23       64.01     41.15 o 
   8   2  10       86.01       57.80     48.82 o 
 -25   3  10      177.00      134.18     50.96 o 
 -23   3  10        2.85       -4.07     30.68 o 
 -21   3  10        0.71       49.10     27.90 o 
 -19   3  10       55.31       43.04     35.03 o 
 -17   3  10        9.65       11.52     15.88 o 
 -15   3  10      192.21      171.24     19.10 o 
 -13   3  10      383.45      350.60     28.34 o 
 -11   3  10       13.97        7.61     14.39 o 
  -9   3  10       12.81        8.47     16.11 o 
  -7   3  10     1009.38     1064.89     61.12 o 
  -5   3  10       12.30       11.77     11.74 o 
  -3   3  10      370.70      354.29     27.30 o 
  -1   3  10        4.00        7.97     20.15 o 
   1   3  10       32.91        0.46     19.51 o 
   3   3  10       12.34       48.59     27.93 o 
   5   3  10      214.15      211.93     60.97 o 
 -18   4  10        9.58       -9.59     47.06 o 
 -16   4  10       10.14       17.53     37.43 o 
 -14   4  10      260.23      297.51     82.45 o 
 -12   4  10       12.19        4.28     24.77 o 
 -10   4  10       32.95       47.17     53.98 o 
  -8   4  10        4.40       -5.38     26.36 o 
  -6   4  10       11.78       66.71     32.27 o 
  -4   4  10        5.46       -2.47     26.15 o 
  -2   4  10       88.54      103.27     36.77 o 
   0   4  10        1.24       15.30     23.19 o 
 -29   1  11        4.83      -19.38     37.05 o 
 -27   1  11       93.68       86.47     28.15 o 
 -25   1  11        5.99       40.19     28.39 o 
 -23   1  11        0.03      -14.42     14.42 o 
 -21   1  11     1173.81     1214.26     57.18 o 
 -19   1  11     1037.78     1050.28     39.42 o 
 -17   1  11       32.47       37.51     12.89 o 
 -15   1  11      481.73      488.35     29.40 o 
 -13   1  11      866.28      906.80     40.09 o 
 -11   1  11       48.13       41.05      7.82 o 
  -9   1  11      160.00      139.02      9.40 o 
  -7   1  11      199.78      207.85     19.13 o 
  -5   1  11      769.59      795.08     34.13 o 
  -3   1  11      190.97      214.30     31.77 o 
  -1   1  11      276.70      278.37     25.79 o 
   1   1  11      759.12      641.69     53.26 o 
   3   1  11       25.48       20.19     15.61 o 
   5   1  11        0.02        4.09      9.37 o 
   7   1  11      163.67      171.25     51.86 o 
   9   1  11        0.20       51.41     25.07 o 
 -28   2  11      211.48      211.47     59.78 o 
 -26   2  11       12.40      -12.66     25.13 o 
 -24   2  11       12.34      -10.94     20.34 o 
 -22   2  11       21.03       28.80     24.97 o 
 -20   2  11       29.19       28.77     20.59 o 
 -18   2  11       13.49       25.89     12.16 o 
 -16   2  11        1.81       -6.14     10.48 o 
 -14   2  11      333.24      311.98     23.76 o 
 -12   2  11      222.81      206.37     12.50 o 
 -10   2  11       41.84       48.14     12.48 o 
  -8   2  11     2707.36     3096.28    123.02 o 
  -6   2  11     1108.40     1109.12     43.58 o 
  -4   2  11      735.04      725.82     35.50 o 
  -2   2  11      264.97      264.27     27.80 o 
   0   2  11     1024.83     1174.68     91.52 o 
   2   2  11       40.16       43.11     19.04 o 
   4   2  11        0.01        9.81     31.06 o 
   6   2  11       80.81      121.91     57.03 o 
   8   2  11        1.66      -50.62     50.62 o 
 -25   3  11       76.33      102.26     46.09 o 
 -23   3  11        6.48        0.12     43.09 o 
 -21   3  11        0.63      -10.07     21.09 o 
 -19   3  11       34.72       37.22     24.49 o 
 -17   3  11       13.39       26.56     21.75 o 
 -15   3  11      383.19      329.12     41.18 o 
 -13   3  11        0.04       18.10     16.91 o 
 -11   3  11       96.17       99.33     14.74 o 
  -9   3  11        9.08       31.86     11.15 o 
  -7   3  11       18.57       15.19     18.45 o 
  -5   3  11       95.39      106.89     19.28 o 
  -3   3  11      253.78      238.40     28.59 o 
  -1   3  11       13.52        3.85      9.94 o 
   1   3  11      125.57      103.67     44.28 o 
   3   3  11      136.67       83.55     37.81 o 
   5   3  11        0.53       15.34     51.61 o 
 -18   4  11        2.78       14.51     48.46 o 
 -16   4  11      192.42      191.78     63.62 o 
 -14   4  11      140.79      177.04     54.84 o 
 -12   4  11       45.58       35.60     35.23 o 
 -10   4  11       30.22       37.93     38.08 o 
  -8   4  11       41.17       48.32     29.55 o 
  -6   4  11        1.35      -19.04     26.21 o 
  -4   4  11       51.14       58.57     37.45 o 
  -2   4  11       26.53       50.46     33.59 o 
 -30   0  12      380.86      547.98    169.67 o 
 -28   0  12       92.50      136.04     55.30 o 
 -26   0  12      145.36      157.34     44.34 o 
 -24   0  12       83.30       62.74     21.10 o 
 -22   0  12      139.41      103.93     19.65 o 
 -20   0  12     1139.13     1198.96     60.94 o 
 -18   0  12      783.66      799.60     43.10 o 
 -16   0  12      952.95     1013.54     52.58 o 
 -14   0  12      155.85      180.07     16.04 o 
 -12   0  12      402.51      538.32     28.61 o 
 -10   0  12      644.91      590.75     66.96 o 
  -8   0  12       61.52       70.75     11.06 o 
  -6   0  12      310.95      273.43     36.27 o 
  -4   0  12      213.88      214.64     13.81 o 
  -2   0  12       78.35       64.29     18.83 o 
   0   0  12      367.64      298.52     29.29 o 
   2   0  12     1411.35     1475.86    142.29 o 
   4   0  12      230.74      259.46     44.64 o 
   6   0  12       28.52       29.29     25.11 o 
   8   0  12        5.04       25.11     34.87 o 
 -29   1  12        4.32       21.16     34.03 o 
 -27   1  12        0.19        6.38     29.37 o 
 -25   1  12      563.34      577.01     73.50 o 
 -23   1  12       41.38        4.43     15.41 o 
 -21   1  12     2570.00     2900.72    125.18 o 
 -19   1  12       16.77       25.98     13.09 o 
 -17   1  12      971.07     1041.26     36.69 o 
 -15   1  12       48.95       45.67      9.09 o 
 -13   1  12        0.11       -0.15      9.66 o 
 -11   1  12        0.07        8.74      7.64 o 
  -9   1  12      109.16      105.30      8.12 o 
  -7   1  12     2095.04     2275.40     89.23 o 
  -5   1  12      151.41      181.31     43.06 o 
  -3   1  12       17.67        8.18     21.98 o 
  -1   1  12      106.40       73.13     24.52 o 
   1   1  12        7.80        5.49     13.24 o 
   3   1  12       23.92        0.93     18.13 o 
   5   1  12       61.53       61.28     18.12 o 
   7   1  12        7.15        1.23     32.08 o 
 -28   2  12        0.95       18.47     58.19 o 
 -26   2  12       36.21       75.56     32.79 o 
 -24   2  12       22.09      -23.70     23.70 o 
 -22   2  12       38.12       53.90     27.58 o 
 -20   2  12      121.19      118.57     26.58 o 
 -18   2  12       69.92       54.75     14.44 o 
 -16   2  12      333.13      237.66     15.97 o 
 -14   2  12      144.84      139.89     14.12 o 
 -12   2  12      813.07      856.85     36.39 o 
 -10   2  12      697.81      733.01     34.03 o 
  -8   2  12      417.71      355.21     26.75 o 
  -6   2  12      760.08      769.97     40.17 o 
  -4   2  12      645.64      635.16     52.07 o 
  -2   2  12      104.68       94.88     18.08 o 
   0   2  12        2.21       -1.99     32.03 o 
   2   2  12       20.15       37.00     22.11 o 
   4   2  12        1.71        9.40     65.56 o 
   6   2  12        9.50       37.35     31.39 o 
 -25   3  12       10.39        9.17     34.07 o 
 -23   3  12       27.41       75.24     40.52 o 
 -21   3  12       25.30      -16.25     29.61 o 
 -19   3  12        6.61       -2.28     21.80 o 
 -17   3  12       64.61       53.09     16.67 o 
 -15   3  12        1.33       -8.62     22.28 o 
 -13   3  12      102.31      100.90     18.62 o 
 -11   3  12      294.39      300.60     29.47 o 
  -9   3  12      181.25      171.86     25.58 o 
  -7   3  12        0.00       13.61     13.05 o 
  -5   3  12       14.05       -3.46     15.61 o 
  -3   3  12       42.72       32.50     37.58 o 
  -1   3  12       64.54       81.23     31.65 o 
   1   3  12        2.91       34.26     29.09 o 
   3   3  12        1.75       19.20     30.78 o 
 -18   4  12        0.22       66.96     62.77 o 
 -16   4  12        5.57        7.95     31.74 o 
 -14   4  12        5.88        1.01     34.33 o 
 -12   4  12       30.02      -19.23     31.77 o 
 -10   4  12       16.16      -17.86     28.18 o 
  -8   4  12        5.36       24.51     28.19 o 
  -6   4  12        1.67      -16.87     28.64 o 
 -29   1  13      283.27      313.86     72.31 o 
 -27   1  13       17.96       49.64     25.97 o 
 -25   1  13       37.30       24.08     21.98 o 
 -23   1  13      647.31      682.67     48.96 o 
 -21   1  13       40.10       41.43     13.75 o 
 -19   1  13      703.80      681.44     35.02 o 
 -17   1  13        5.81       10.70      9.64 o 
 -15   1  13      212.59      190.84     19.25 o 
 -13   1  13       77.21       91.87     16.65 o 
 -11   1  13       24.60       25.90     12.46 o 
  -9   1  13     2313.91     2426.81     75.08 o 
  -7   1  13      133.30      129.87     33.90 o 
  -5   1  13      628.30      644.58     33.89 o 
  -3   1  13       66.31       85.89     10.50 o 
  -1   1  13       46.04       42.03     18.83 o 
   1   1  13      318.61      325.82     58.09 o 
   3   1  13      117.78       99.24     81.60 o 
   5   1  13        0.61       -3.76     32.56 o 
 -28   2  13      114.10      167.32     48.59 o 
 -26   2  13       19.96       21.94     30.00 o 
 -24   2  13       13.22       23.47     25.05 o 
 -22   2  13      550.19      581.18     67.59 o 
 -20   2  13      120.38      127.49     18.22 o 
 -18   2  13        8.69      -10.56     15.70 o 
 -16   2  13      747.96      706.05     40.85 o 
 -14   2  13       10.30        8.52     10.13 o 
 -12   2  13      524.28      575.44     27.90 o 
 -10   2  13        4.37       18.31     12.28 o 
  -8   2  13       18.01        9.30      9.69 o 
  -6   2  13      123.97      108.01     17.94 o 
  -4   2  13       39.36       55.93     19.53 o 
  -2   2  13       34.29       49.40     24.85 o 
   0   2  13       21.49       28.41     25.11 o 
   2   2  13       66.01       -1.30     61.38 o 
   4   2  13       70.96       40.17     32.50 o 
 -25   3  13      171.72      148.13     55.81 o 
 -23   3  13       12.46       19.55     32.32 o 
 -21   3  13        4.04      -26.77     26.77 o 
 -19   3  13       37.76       21.32     25.32 o 
 -17   3  13       85.87       49.00     24.56 o 
 -15   3  13        1.07      -18.33     18.33 o 
 -13   3  13       22.29       -4.08     28.39 o 
 -11   3  13        7.63       -3.01     17.72 o 
  -9   3  13       62.45       88.84     27.85 o 
  -7   3  13       53.88       39.97     15.29 o 
  -5   3  13       50.98       57.95     18.08 o 
  -3   3  13      367.57      370.15     92.81 o 
  -1   3  13       36.46       44.99     28.38 o 
 -16   4  13        1.19      -33.48     62.77 o 
 -14   4  13       25.14       94.15     42.60 o 
 -12   4  13       45.09       31.84     33.92 o 
 -10   4  13        6.67       -5.05     50.22 o 
 -30   0  14      362.98      421.22    134.10 o 
 -28   0  14      153.69      132.04     55.28 o 
 -26   0  14      350.55      401.04     70.19 o 
 -24   0  14        4.81      -21.33     21.33 o 
 -22   0  14      225.88      214.08     28.55 o 
 -20   0  14      145.79      195.10     64.17 o 
 -18   0  14      339.56      337.13     51.61 o 
 -16   0  14       38.83       39.37     28.60 o 
 -14   0  14       20.50       74.38     17.24 o 
 -12   0  14       88.05      168.14     36.40 o 
 -10   0  14     3490.88     3922.06    175.45 o 
  -8   0  14     5128.85     5859.25    320.13 o 
  -6   0  14      141.09      140.90     13.81 o 
  -4   0  14        1.52        8.37     12.55 o 
  -2   0  14      655.28      691.90     71.14 o 
   0   0  14      234.58      227.38     51.61 o 
   2   0  14       81.48        4.18     23.71 o 
   4   0  14      115.85       66.96     39.06 o 
 -29   1  14       39.34        5.57     24.22 o 
 -27   1  14       41.37       39.41     24.93 o 
 -25   1  14        4.91       31.68     32.82 o 
 -23   1  14      368.97      357.15     33.14 o 
 -21   1  14       56.26       63.89     24.16 o 
 -19   1  14      138.32       99.03     17.32 o 
 -17   1  14      826.47      753.73     31.97 o 
 -15   1  14      118.75      121.94     15.27 o 
 -13   1  14       83.43      110.03     15.10 o 
 -11   1  14     1135.76     1138.33     45.48 o 
  -9   1  14       76.63       91.20     18.21 o 
  -7   1  14     1008.46     1116.99     61.54 o 
  -5   1  14        4.07        7.90      8.73 o 
  -3   1  14       71.21       73.76      8.59 o 
  -1   1  14      158.96      135.66     33.54 o 
   1   1  14      123.06       49.15     32.08 o 
   3   1  14        2.73       15.11     28.09 o 
 -28   2  14        3.03      -19.46     33.82 o 
 -26   2  14       20.14       66.38     29.79 o 
 -24   2  14      844.63      881.80    141.16 o 
 -22   2  14      421.14      448.05     57.89 o 
 -20   2  14      408.40      378.10     42.75 o 
 -18   2  14       92.09       69.82     16.11 o 
 -16   2  14      265.40      263.40     21.22 o 
 -14   2  14       66.95       45.83     12.28 o 
 -12   2  14       59.38       58.72     11.11 o 
 -10   2  14        5.69        9.71     11.38 o 
  -8   2  14       10.31       19.96     23.78 o 
  -6   2  14      117.82      181.50     36.97 o 
  -4   2  14       15.66       25.15     49.31 o 
  -2   2  14        6.40       22.04     27.86 o 
   0   2  14       23.41        2.36     32.66 o 
   2   2  14       21.03       19.49     32.08 o 
 -23   3  14        5.42       -9.59     37.89 o 
 -21   3  14      169.39      195.87     56.36 o 
 -19   3  14       58.63       42.36     38.68 o 
 -17   3  14       44.51       16.67     42.76 o 
 -15   3  14      332.17      293.52     48.65 o 
 -13   3  14       64.03       59.17     21.45 o 
 -11   3  14       26.18       39.29     19.43 o 
  -9   3  14        5.97       -4.18     17.07 o 
  -7   3  14       29.70       41.60     21.31 o 
  -5   3  14       60.63       52.44     30.97 o 
  -3   3  14      129.59      145.77     50.60 o 
 -29   1  15       12.17      -10.36     26.90 o 
 -27   1  15      120.80      172.05     47.48 o 
 -25   1  15      173.59      150.56     33.77 o 
 -23   1  15       25.71       46.73     17.85 o 
 -21   1  15       12.05        1.05     14.62 o 
 -19   1  15       24.51        2.29     12.75 o 
 -17   1  15       26.21       12.22     13.63 o 
 -15   1  15      279.73      238.17     15.71 o 
 -13   1  15       87.69       80.89     11.20 o 
 -11   1  15       25.46       32.43     10.07 o 
  -9   1  15     1005.60     1270.25    112.65 o 
  -7   1  15      667.28      793.99     57.19 o 
  -5   1  15       47.43       56.48     10.65 o 
  -3   1  15       33.44       65.31     30.64 o 
  -1   1  15       54.55       51.25     27.79 o 
   1   1  15        0.01       39.79     59.98 o 
 -28   2  15      461.82      674.58    182.40 o 
 -26   2  15        5.27       20.72     31.14 o 
 -24   2  15      141.74      177.57     59.15 o 
 -22   2  15      485.24      566.93     83.27 o 
 -20   2  15      610.40      724.58     82.34 o 
 -18   2  15       90.38       65.80     20.67 o 
 -16   2  15       67.13       64.52     15.19 o 
 -14   2  15       85.58       83.51     13.38 o 
 -12   2  15        8.56       26.45     13.48 o 
 -10   2  15       38.11       25.07     12.71 o 
  -8   2  15       23.71       18.18     14.78 o 
  -6   2  15       33.23       50.34     46.03 o 
  -4   2  15       25.15       11.24     25.02 o 
  -2   2  15       45.00       58.10     36.97 o 
   0   2  15      166.54      206.69     63.11 o 
 -23   3  15      366.40      464.68    126.63 o 
 -21   3  15        7.43       68.45     35.40 o 
 -19   3  15       34.99       83.86     33.56 o 
 -17   3  15       78.08       78.87     35.86 o 
 -15   3  15       54.02       97.11     33.15 o 
 -13   3  15      298.08      428.96     88.16 o 
 -11   3  15        1.62      -18.83     19.80 o 
  -9   3  15       51.23       75.07     22.60 o 
  -7   3  15        1.41        9.07     32.46 o 
  -5   3  15      129.87      129.65     47.19 o 
 -30   0  16        9.91       46.59     37.14 o 
 -28   0  16        0.25        2.45     41.15 o 
 -26   0  16       38.34        5.98     36.27 o 
 -24   0  16        0.03       50.71     36.97 o 
 -22   0  16      260.48      302.12     53.75 o 
 -20   0  16      372.92      273.85     39.06 o 
 -18   0  16      783.69      723.50     61.34 o 
 -16   0  16      742.69      737.63     59.96 o 
 -14   0  16        0.81       23.03     22.32 o 
 -12   0  16     1069.72     1174.12     88.77 o 
 -10   0  16     1902.82     2154.76    158.22 o 
  -8   0  16     2585.72     3029.31    221.14 o 
  -6   0  16        4.84      -16.74     16.74 o 
  -4   0  16        9.95       32.08     25.11 o 
  -2   0  16        8.77       18.13     20.92 o 
   0   0  16       27.26       48.82     26.50 o 
 -29   1  16       14.33      -12.32     38.05 o 
 -27   1  16       68.67       60.12     29.11 o 
 -25   1  16       64.91       44.15     21.59 o 
 -23   1  16       19.75       30.90     23.26 o 
 -21   1  16       54.18       24.53     15.95 o 
 -19   1  16        1.32       13.20     13.69 o 
 -17   1  16      224.64      191.10     26.96 o 
 -15   1  16      389.64      362.99     36.85 o 
 -13   1  16        8.67       -4.80     11.17 o 
 -11   1  16     1247.99     1434.68     91.35 o 
  -9   1  16      118.50      101.32     17.75 o 
  -7   1  16      610.46      593.04     73.03 o 
  -5   1  16       71.80       78.80     16.04 o 
  -3   1  16       35.65       41.85     39.76 o 
  -1   1  16      295.67      352.87     93.13 o 
 -28   2  16        6.28      -30.23     67.66 o 
 -26   2  16       30.13       84.07     39.69 o 
 -24   2  16      174.66      171.86     56.33 o 
 -22   2  16        0.92      -32.54     32.54 o 
 -20   2  16        1.49        8.32     30.89 o 
 -18   2  16        0.12       -0.59     51.15 o 
 -16   2  16       88.33       65.58     18.94 o 
 -14   2  16        3.20       -7.21      9.95 o 
 -12   2  16        0.63       -0.90     30.13 o 
 -10   2  16       49.49       42.11     18.68 o 
  -8   2  16       34.28       39.78     57.19 o 
  -6   2  16       12.79      -29.39     29.39 o 
  -4   2  16        4.03       14.27     27.79 o 
  -2   2  16      158.68      200.87     78.12 o 
 -21   3  16      261.85      235.69     74.07 o 
 -19   3  16        4.13        4.69     27.12 o 
 -17   3  16       19.05       72.91     32.84 o 
 -15   3  16       34.98       38.10     31.01 o 
 -13   3  16       32.09       30.19     34.97 o 
 -11   3  16       46.85       26.88     25.81 o 
  -9   3  16        7.93       30.22     18.72 o 
  -7   3  16       64.88      -23.71     59.98 o 
 -29   1  17      213.65      188.34     60.77 o 
 -27   1  17        0.00      -45.02     45.02 o 
 -25   1  17       10.19       11.98     27.56 o 
 -23   1  17       29.22       29.18     27.24 o 
 -21   1  17      120.17       97.94     20.21 o 
 -19   1  17      240.17      204.84     31.21 o 
 -17   1  17       18.43       29.87     14.09 o 
 -15   1  17        3.33       14.91     19.00 o 
 -13   1  17      372.72      362.10     36.86 o 
 -11   1  17       29.39       25.75     15.56 o 
  -9   1  17      301.51      312.39     47.47 o 
  -7   1  17       61.85       39.39     27.20 o 
  -5   1  17        5.89       32.41     29.57 o 
  -3   1  17        2.93       38.64     56.50 o 
 -26   2  17       43.63       79.00     37.68 o 
 -24   2  17       31.28       96.83     46.50 o 
 -22   2  17        1.64      -25.42     45.78 o 
 -20   2  17        7.28      -18.57     37.58 o 
 -18   2  17        8.19       -6.23     23.95 o 
 -16   2  17       57.37       83.05     25.31 o 
 -14   2  17        8.09       17.80     16.96 o 
 -12   2  17        0.81       17.59     18.80 o 
 -10   2  17      109.75      146.19     42.05 o 
  -8   2  17      131.48       92.09     34.43 o 
  -6   2  17      121.53      150.03     50.73 o 
 -19   3  17        1.57       -5.66     31.10 o 
 -17   3  17       14.37       21.04     39.10 o 
 -15   3  17      173.67      207.65     56.91 o 
 -13   3  17       11.54        7.89     18.59 o 
 -30   0  18      648.98      599.83    290.15 o 
 -28   0  18      319.08      366.46    165.30 o 
 -26   0  18        2.02        1.03     37.97 o 
 -24   0  18        0.88        6.49     33.93 o 
 -22   0  18        3.29       16.19     50.22 o 
 -20   0  18      340.11      314.70     59.08 o 
 -18   0  18      959.86     1021.78    158.52 o 
 -16   0  18      352.10      251.09     90.67 o 
 -14   0  18        3.98        1.39     23.71 o 
 -12   0  18       95.97       75.33     36.27 o 
 -10   0  18      183.09      192.50     51.61 o 
  -8   0  18       94.46       66.96     34.87 o 
  -6   0  18      236.02      248.30     82.30 o 
  -4   0  18       27.03       80.91     66.96 o 
 -29   1  18        0.40        4.36     31.16 o 
 -27   1  18       17.56       40.13     32.89 o 
 -25   1  18       44.40       82.09     32.62 o 
 -23   1  18       84.60       40.26     34.15 o 
 -21   1  18      126.08      183.35     44.53 o 
 -19   1  18       11.31       -6.31     19.01 o 
 -17   1  18      348.58      330.00     51.55 o 
 -15   1  18       11.31      -19.53     19.53 o 
 -13   1  18        3.29      -10.46     15.78 o 
 -11   1  18      749.33      800.73    128.85 o 
  -9   1  18      106.66       82.11     26.57 o 
  -7   1  18        0.10       -6.09     12.79 o 
  -5   1  18       14.29       49.70     47.22 o 
 -26   2  18       10.71       19.26     31.89 o 
 -24   2  18        6.56      -34.94     35.18 o 
 -22   2  18        3.38       42.14     43.14 o 
 -20   2  18        6.24       54.07     42.49 o 
 -18   2  18        2.87       69.36     58.94 o 
 -16   2  18        2.34       17.88     24.03 o 
 -14   2  18      367.26      398.87     98.83 o 
 -12   2  18      837.40      886.12    188.28 o 
 -10   2  18       21.44        3.99     10.70 o 
  -8   2  18      317.27      327.62     97.49 o 
 -27   1  19       28.28       72.34     45.08 o 
 -25   1  19       49.82       41.89     70.45 o 
 -23   1  19       30.11       -3.64     45.34 o 
 -21   1  19        0.52      -30.46     30.69 o 
 -19   1  19      174.84      135.46     42.28 o 
 -17   1  19       22.50       18.24     19.06 o 
 -15   1  19       22.65       21.45     34.18 o 
 -13   1  19      278.09      336.62     85.22 o 
 -11   1  19       76.26       58.76     22.97 o 
  -9   1  19       59.33       42.14     24.41 o 
 -24   2  19       17.62       50.46     42.22 o 
 -22   2  19        0.12       34.15     36.38 o 
 -20   2  19       22.36        8.21     40.11 o 
 -18   2  19      249.22      358.80     82.73 o 
 -16   2  19       82.48      116.66     39.76 o 
 -14   2  19      213.36      198.72     53.24 o 
 -12   2  19      114.96      176.42     47.89 o 
 -26   0  20       29.36       25.11     61.38 o 
 -24   0  20       12.75       89.28     44.64 o 
 -22   0  20       34.02       92.07     51.61 o 
 -20   0  20        2.07      -26.50     32.08 o 
 -18   0  20       52.63      104.62     48.82 o 
 -16   0  20        2.57       15.34     34.87 o 
 -14   0  20        6.82        5.58     32.08 o 
 -12   0  20        0.14       15.34     27.90 o 
 -10   0  20        0.69        5.58     29.29 o 
 -25   1  20        0.74       73.05     48.93 o 
 -23   1  20       16.74       66.03     34.86 o 
 -21   1  20      124.90       73.16     37.44 o 
 -19   1  20       62.32       79.60     30.83 o 
 -17   1  20       56.03       69.14     29.54 o 
 -15   1  20      234.92      249.88     59.30 o 
 -13   1  20       40.89       20.57     21.19 o 
 -11   1  20      110.21       85.01     80.21 o 
 -21   1  21       19.87       35.89     58.59 o 
 -19   1  21      180.32      188.51     53.21 o 
 -17   1  21        9.69        9.41     32.94 o 
                                                 
